# Supplementary material for: Modified Natural Rubber as a Simple Chemical Sensor with Smartphone Detection for Formaldehyde Content in a Seafood Sample
Source: Molecules. 2022 Mar 27;27(7):2159. doi: 10.3390/molecules27072159 (PMC9000404; doi:10.3390/molecules27072159)
Supplement: Supplementary file 1 [file molecules-27-02159-s001.zip]

Archive with 1 entries (1 files):
- molecules-1636949-supplementary.pdf
